# Supplementary material for: Comparison of Lignocellulose Nanofibrils Extracted from Bamboo Fibrous and Parenchymal Tissues and the Properties of Resulting Films
Source: Polymers (Basel). 2024 Jun 27;16(13):1829. doi: 10.3390/polym16131829 (PMC11243877; doi:10.3390/polym16131829)
Supplement: Supplementary file 1 [file polymers-16-01829-s001.zip]

Archive with 1 entries (1 files):
- polymers-3071984-supplementary.pdf
